# Supplementary material for: Dietary PhIP Exposure Induces Intestinal Barrier Injury in Zebrafish Involving Proteobacteria-Associated Dysbiosis and Metabolic Remodeling
Source: Foods. 2026 Jun 24;15(13):2262. doi: 10.3390/foods15132262 (PMC13361864; doi:10.3390/foods15132262)
Supplement: Supplementary file 1 [file foods-15-02262-s001.zip]

Archive with 1 entries (1 files):
- foods-4384024-supplementary.pdf
